# Supplementary material for: Assessment of Basic Motions and Technique Identification in Classical Cross-Country Skiing
Source: Front Psychol. 2019 Jun 7;10:1260. doi: 10.3389/fpsyg.2019.01260 (PMC6566644; doi:10.3389/fpsyg.2019.01260)
Supplement: Supplementary file 1 [file Data_Sheet_1.zip]

Archive with 2 entries (1 files):
- videos/
- videos/demo_motion_estimators_subject_3_low.mp4
